# Supplementary material for: Brown and Beige Adipose Tissue: One or Different Targets for Treatment of Obesity and Obesity-Related Metabolic Disorders?
Source: Int J Mol Sci. 2024 Dec 11;25(24):13295. doi: 10.3390/ijms252413295 (PMC11677471; doi:10.3390/ijms252413295)
Supplement: Supplementary file 1 [file ijms-25-13295-s001.zip]

Archive with 2 entries (2 files):
- Figure S1.png
- TableS1.pdf
